# Supplementary material for: Comparative genomics of 16 Microbacterium spp. that tolerate multiple heavy metals and antibiotics
Source: PeerJ. 2019 Jan 14;6:e6258. doi: 10.7717/peerj.6258 (PMC6336093; doi:10.7717/peerj.6258)
Supplement: Supplemental Information 6 [file peerj-07-6258-s006.xlsx]

## Sheet: Sheet1
	absorbance		mM (converted)
	Time: 0h	Time: 72h	Initial conc.	Final conc.	% reduction
Microbacterium sp. A20	0.416	0.244	0.89	0.52	41.6
Microbacterium sp. K21	0.416	0.251	0.89	0.54	39.3
Microbacterium sp. K22	0.394	0.226	0.84	0.48	42.9
Microbacterium sp. K24	0.416	0.245	0.89	0.52	41.6
Microbacterium sp. K2B2	0.416	0.265	0.89	0.57	36
Microbacterium sp. K30	0.416	0.243	0.89	0.52	41.6
Microbacterium sp. K33	0.416	0.048	0.89	0.1	88.8
Microbacterium sp. K35	0.394	0.381	0.84	0.81	3.6
Microbacterium sp. K36	0.394	0.352	0.84	0.75	10.7
Microbacterium sp. K40	0.416	0.291	0.89	0.62	30.3
Microbacterium sp. K41	0.416	0.298	0.89	0.64	28.1
Microbacterium sp. K5D	0.416	0.452	0.89	0.97	0
Microbacterium sp. PF3	0.416	0.208	0.89	0.44	50.6
Microbacterium sp. K19	0.221	0.144	0.47	0.31	34
Microbacterium sp. K31	0.221	0.097	0.47	0.21	55.3
Microbacterium sp. K27	0.221	0.037	0.47	0.08	83
